# Supplementary material for: Salt Equilibria and Protein Glycation in Young Child Formula
Source: Foods. 2025 Oct 8;14(19):3445. doi: 10.3390/foods14193445 (PMC12523973; doi:10.3390/foods14193445)
Supplement: Supplementary file 1 [file foods-14-03445-s001.zip]

Archive with 1 entries (1 files):
- foods-3854602-supplementary.docx
